# Supplementary material for: The Mitochondrial Protease LonP1 Promotes Proteasome Inhibitor Resistance in Multiple Myeloma
Source: Cancers (Basel). 2021 Feb 17;13(4):843. doi: 10.3390/cancers13040843 (PMC7922145; doi:10.3390/cancers13040843)
Supplement: Supplementary file 1 [file cancers-13-00843-s001.zip]

Archive with 2 entries (2 files):
- cancers-1080531-supplementary materials.docx
- Supplemental Table S1-Gene Expression Correlation.xlsx
