# Supplementary material for: The Mitochondrial Protease LonP1 Promotes Proteasome Inhibitor Resistance in Multiple Myeloma
Source: Cancers (Basel). 2021 Feb 17;13(4):843. doi: 10.3390/cancers13040843 (PMC7922145; doi:10.3390/cancers13040843)
Supplement: Supplementary file 1 [file cancers-13-00843-s001.zip › Supplemental Table S1-Gene Expression Correlation.xlsx]

## Sheet: Sheet1
	Supplemental Table S1
	Genes Whose Expression Correlates With LonP1 or OSGEPL1 Mitoproteases
	Positive Correlation with LonP1	Negative Correlation with LonP1	Positive Correlation with OSGEPL1	Negative Correlation with OSGEPL1
	TRIB3	ZCCHC6	RAD52	CSRNP1
	XPOT	ARHGEF12	PPT2-EGFL8	MIR22HG
	SESN2	SIT1	ARHGAP19	RELA
	RCC2	ACAP2-IT1	VN1R108P	NR1H2
	RNF187	NDST1	VPS72	SBDS
	SHMT2	GK5	SEMA4F	PELI1
	PLAGL2	PACS1	CTR9	RLF
	GPT2	ARGLU1	RBBP4	ANKRD28
	TBC1D16	PEAK1	L3MBTL2	SEMA3F-AS1
	EIF4EBP1	LINC00494	CEP85	TP53INP2
	MTHFD2	RPL21P8	C3orf33	ADNP2
	ZNF598	PPP6R3	ZNF202	NXF1
	SLC7A11	KCNRG	SMC6	CHRM4
	SLC52A2	TRAT1	TMEM199	PPP1R15A
	INHBE	AKAP2	COQ3	BCL3
	COASY	RPS3A	AGAP5	SPDEF
	RTN3	RPL7AP6	TCEANC	DEDD2
	PSAT1	SPATA24	PELP1	MIDN
	TIMM44	RPL10P16	PMS2P5	UBE2FP1
	DDX49	TTC41P	NR2C2AP	CNN2P1
	CTAGE5	MTND1P11	NIT1	UBALD2
	BEST1	NSD3	SGMS1-AS1	MAP3K8
	ASNS	GNA13	TRIM52	PER1
	SLC35F1	SAA2	NOL6	SNIP1
	DDOST	PTPRK	SUPT7L	JMJD1C
	PCK2	ARTN	ZNF235	NRBP1
	SLC1A5	MAP3K1	TRIM59	OSER1
	ATXN2L	HIST4H4	HOMEZ	MTSS1L
	GARS	SNN	GNPAT	C3orf35
	INHBC	ARL15	ACAD10	EIF1
	CAPN15	SIX5	NMNAT1	ZFAND5
	WARS	OR5B12	DDX11-AS1	STX11
	CCDC124	TMEM179B	PREP	ZFAND2A
	PES1	RPL13AP25	UBLCP1	BAG3
	PHGDH	PCDHGB3	MCCC1-AS1	IFFO2
	HSPA9	RAB11FIP1	TAF1A	MAP1LC3B
	RNPS1	SCD5	ADNP	TGFB1
	MYDGF	HPS5	GPATCH4	DDX24
	CEBPG	SRF	HIRIP3	ARID5B
	PSPH	TRERNA1	TMEM116	AAED1
	ATF5	ZFP91	FAM172A	CIC
	MARS	TBCA	DSN1	PRDX3P1
	ADM2	TET2	WDR31	ATF4
	ASS1	RPL21P40	HIF1AN	MAFF
	CTH	EGR1	SP1	GADD45B
	CYP2R1	ATP6V0E1	RBBP9	BACH1
	CDK4	VAMP1	YTHDC2	CLK1
	BCAT1	FAM160A1	ZNF419	ADGRE5
	LURAP1L-AS1	RAB11FIP4	PPID	FEM1C
	SLC6A9	NR4A2	UBE2V2	FBXW4P1
	OR7E38P	CYBB	DLAT	PLEKHG2
	TUFM	WBP2	ADIPOR2	SERTAD1
	P4HB	EEF1B2P3	SDHAF4	CHIC2
	PKN1	RPL3P2	GEMIN2	NFKBIB
	NARS	MT2P1	THUMPD3	CNIH2
	PRR22	RGCC	KLHL8	ARHGDIA
	SLC7A5	WDFY4	ZNF641	CXorf40B
	TRIM11	GTF2F2	NEK1	HECA
	NUDC	FCGR2C	SETMAR	IFRD1
	TUBG1	JHDM1D-AS1	C1orf216	THEMIS2
	SPATS2L	RPL7AP66	MINDY2	TPM4
	PDAP1	ANKRA2	TTF1	LINC-PINT
	SPNS1	MTATP6P11	C5orf30	MFSD14A
	NOL10	RAVER2	ZNF318	ZFP36
	TSEN15	PCDHGA10	SLC35G1	LINC01578
	PMM2	TJP2	MAML1	FBXO33
	PPP4C	KBTBD3	SPATA25	GABARAPL1
	CHPF	FOSB	MPHOSPH10	CDK16
	GATB	PCDHGB6	SP3	SARAF
	SIRT6	MIER3	POLR3A	NFKBIE
	FBXL6	XRRA1	CCDC142	PHF1
	CALR	RPP25	RHBDD1	TSPYL2
	OGFOD2	RND1	APPBP2	PLK3
	GPS1	SP140	PHF23	CILP2
	DOHH	DCHS1	HDAC8	BAP1
	PSMG3	LACC1	MANEA	AQP8
	FSTL3	TBX21	MPHOSPH9	TUBB2A
	GTF3C1	RN7SL172P	GIMAP2	FTH1P1
	ATAD3A	IL22	CSTF1	PABPC1P3
	AP3D1	PNOC	SMC2	RALGDS
	UTP11	TSKU	CARNMT1	EZR
	MRPL2	MPP5	EIF2S3	ALMS1-IT1
	EIF6	HVCN1	APOOL	VIM
	SRP68	MTND4P14	FARSA	REXO1
	TMEM9	METTL7A	USP39	JUND
	FBXW9	CLVS1	TEX2	KLF9
	ZFP69B	DLG2	VTA1	SUPT5H
	FLRT1	CEACAM1	TMEM223	BTG3
	MRPL28	DLG4	ATP6AP1L	NFKBIA
	GTPBP2	TCF12	QRSL1	FZR1
	IARS	KLF7	ARMC7	CYLD
	MRGBP	AHSA2	ECHDC1	ZBTB43
	ATP13A1	RPL13AP6	IFT46	CCDC186
	PGAM5	RBM7	TMEM81	SIK1
	PGP	DRAM1	FBXL19-AS1	MTUS2-AS1
	MRPS34	SNX10	KRI1	MAP2K3
	HSD17B10	COLQ	TIMM8A	RBM3
	PYCR1	RPL24P8	RPL23AP7	UBE2D3
	GOT1	CHMP3	HMGCL	BCL2L11
	USP14	ADTRP	C19orf25	UBALD1
	NUBP2	TMEM9B	KDM4A-AS1	PIM3
	RNPS1P1	LRRFIP1P1	AP3S2	MKNK2
	NCLN	LILRB1	IRF2	VAC14-AS1
	FARSA	ING5	RNASEH1-AS1	CALM2P2
	PLOD1	COL4A4	ZNF770	LONRF1
	CEP41	ANKRD36BP2	TAMM41	RIPK2
	RBP1	CIB2	KIAA1841	RSRC2
	SLC3A2	ZBTB4	SS18L1	CHMP4BP1
	MTHFD1L	RAB33B	ZNF780B	TMEM55B
	MOCS3	LAPTM5	IFT81	SAP30BP
	GUCY2F	GNG10	SNAPC5	PIGA
	CNPY3	KCTD1	POLL	RPSAP36
	PSMD3	RPL7AP30	TMEM126B	EHD4
	WDR24	NAV2-AS5	CEP89	NOCT
	CCDC40	LINC00621	BBS1	C22orf24
	GFPT1	THG1L	TAF5	TAGLN2P1
	PLOD3	CADM1	NPY6R	TNIP1
	DIABLO	TRAF3	TIPIN	REC8
	YIF1B	SUGT1P3	WDR3	LMOD2
	AP5Z1	TRNT1	PRPF4	ETV6
	PELO	COL4A5	ZW10	TBC1D3P1-DHX40P1
	RNASEH1	FAM13A	DZIP3	YTHDC1
	TSFM	BARX2	ACO1	TAPT1
	CHCHD2	TPTE2P1	FYCO1	IRF1
	NOC4L	RPS13	ELAVL1	ZBTB2
	MID1IP1	MPEG1	STOML1	ELF2
	C8orf76	EIF4A2P4	RFESD	VAMP3
	SLC10A7	AKAP11	GATB	AMIGO3
	HM13	WAC	C9orf85	AGO2
	USP22	OR2AG2	CCT5	ACTG1P14
	MST1	RAP1GAP2	ZNF33B	LAPTM4A
	DDX56	UBE2QL1	MLX	BMF
	TOMM34	RPL17	FBXO45	MATN1
	FTSJ1	SPCS2P4	ZNF124	ATXN1L
	SETD7	FAM122C	CSE1L	C1orf116
	VARS2	SERINC4	TCAF1P1	TGM4
	CDC6	RIPK3	GTF2H1	LINC01565
	ZNHIT1	IFIH1	GEMIN4	RRP12
	NAGPA	ICAM3	FAM78A	NINJ1
	NELFE	CNTF	MRPS18B	EIF1B
	LRRC47	HTR4	CCDC71	PPTC7
	YARS	TMEM55A	RBL1	ERMN
	NRSN2	LGALS9	OR13E1P	SSH2
	PRKAG1	C1orf61	SPDYE3	CFAP45
	WDR18	RPL3	ANKZF1	MAP7D1
	PDIA6	OR2D3	WDR4	RASSF1
	GALE	ANO9	ZNF518A	MORF4L1
	NSUN5	MYL2	PAK1IP1	ASB15
	SF3A2	RPL39	SIRT4	USP3
	AAMP	REEP3	PCGF6	ENDOU
	ERAL1	KDM3B	CFAP97	JMJD6
	FKBPL	ATRX	LINC00174	NR1D1
	MUL1	BICD1	ZNF12	SNRPA1
	AARS	PTPN2	CD3EAP	ARF6
	ADSL	MERTK	TTC21B	PIGHP1
	ZNF812P	IGBP1	ARMT1	CYTH4
	CLGN	RPL7AP11	DHODH	IQGAP1
	UCN	MAML2	RMDN1	ZBTB10
	RNF4	APOL3	PTGR2	ST7-AS1
	UBE2J2	ING3	RABL2A	PDP1
	DPM1	SPCS2	DET1	CREBRF
	LRRC41	MYCBP2	SLC25A17	SMURF1
	METTL1	BMPR2	C14orf119	TNFRSF12A
	RAE1	IPO7	RPA2	RBBP6
	POP7	SPTBN2	C6orf163	DNTTIP2
	COPG1	RPS14P8	PGM2	PRMT1P1
	DAZAP1	OR5B21	ZNF775	CCNL1
	WDR90	MDFIC	KNSTRN	ARID3B
	DHX37	CSGALNACT1	USP45	CUL5
	VPS33A	TRANK1	ZNF302	RELT
	BUD31	MYOF	UEVLD	ACTG1P3
	ELAVL1	RPL34P33	ZNF852	RIPOR1
	MCM3	LTC4S	ZNF718	RASL11A
	RSPH3	NR1D2	AVL9	LRRFIP2
	OXLD1	CCNL1	CCT6A	ROCK1
	HADH	RCBTB1	TYSND1	SYS1-DBNDD2
	SYTL1	RPL34P34	URB1	PPM1A
	LRRC59	MTCO3P11	OXSM	DAZAP2
	TBL3	CD53	CHTOP	SIAH1
	KNOP1	ATP5L	ZNF253	FAM160B1
	CCDC71L	MTND6P5	SEMA4G	HNRNPL
	VLDLR-AS1	ERAP2	GOLPH3L	FOSL1
	MSH6	ELL2	LINC00205	ZBTB17
	TM9SF4	LINC01473	MOCS3	LINC01619
	NDUFB10	C5orf52	RNFT1	FUT5
	PPP1R16A	ZC3H12D	ZNF646	RELB
	ELK1	CD27	POP1	NPM1P26
	CLUAP1	KLHDC1	CSNK2A1	BCL7B
	POLDIP2	TMEM156	PHAX	PNPLA8
	SNRPC	KIT	DDX46	ZNF408
	TOMM40	LINC02133	TMEM5	FSCN3
	RPUSD1	FMN1	COA7	ATP5HP4
	RAD23A	MED21	ASF1A	CABP7
	SLC50A1	ESRRA	SRP9	ATG2A
	EBNA1BP2	NCOA7	UBIAD1	PPP2CA
	KATNB1	HIGD2A	TTC1	MAP3K11
	MVB12A	ZBP1	ZNF175	MFSD2A
	MBD3	AK3	SETD4	TTC9B
	DHX57	NAV2-AS1	UBA3	BIN3
	GRPEL2	CCDC88C	WDR61	CCDC9
	ELP3	OR2A1-AS1	COQ7	IDS
	MRPS22	FAM162A	OMA1	ZBTB21
	CDK5	GALT	CHST14	PPP3CC
	VLDLR	C4orf33	RHOT1	CDKN1A
	LINC00900	PKD2	COX18	IDI1
	GINS3	CD200R1	PNO1	SF1
	EIF4G1	GDAP2	LRIF1	CTRL
	EMC1	UBE2D2	ERMP1	CLDN2
	ZNF205	RBM18	PM20D2	H1FX
	SLC6A12	NAP1L4	MAT2B	MT1XP1
	SLC35F6	EIF3J-AS1	EDRF1	AKR7A2P1
	ATP2A2	SEC24A	TRIT1	EIF5
	PDF	ZSWIM5	WDR73	NARF-IT1
	SARS	FGD6	AP3M2	KLHL28
	SRSF9	PRKAA1	PRPF6	LMNA
	SLC7A11-AS1	STK17A	RAD50	CAP2P1
	NACC1	RGS2	ZFP64	QRSL1P3
	YDJC	LRRK1	SURF6	OSMR
	C16orf59	PDCD4-AS1	MAT2A	SLC25A28
	GLB1L3	NEPNP	LCLAT1	DPP9-AS1
	CALU	SCAPER	FAM98B	ATXN1
	ADPRHL2	KDM4C	C12orf65	CARS-AS1
	RANBP1	EPS15	FBXW9	OSGIN1
	AAR2	C10orf67	LMBR1	TUFT1
	CLPP	ZBTB20	BAG2	CHD1
	PAOX	TTBK2	PYCR2	USF2
	VPS25	LRRTM2	ZNF230	GAPDHP42
	EFTUD2	TICAM2	TUBG1P	B9D2
	TNKS1BP1	SYT9	THAP8	LINC00513
	P3H1	FAM105A	HIBADH	DGCR6
	PIH1D2	LINC01554	ZC3H8	CRABP2
	RPN2	SUSD6	MSANTD2	CBX4
	ZNF883	TIPARP	TRAPPC6B	MXD1
	ASS1P11	LYSMD2	ACBD6	OTULIN
	THOP1	RPL34	CNOT10	PAF1
	KLHDC4	STARD9	KIAA0040	PHBP9
	BMS1	ANKAR	FAM173B	SPHK1
	UNC5B	FAM60A	UNG	KDM5B
	GHITM	IQSEC1	ARL14EP	SPTY2D1
	SIAE	EIF4EP1	FAM86JP	FMNL1
	FBXO27	TAPBP	ZBTB6	PLN
	TRPM6	PCDHGB8P	HCG18	KDM6B
	SRM	CD74	SPRYD4	DUSP8
	CEBPB	MBNL1	RETREG3	GADD45A
	GAR1	XBP1	CRYZL1	CALM1
	KIF21B	ADGRB3	LINC01355	RBM39
	TRPC4AP	VEGFC	SPDYE1	U2AF1
	CHCHD3	ZBED5-AS1	LACTB2	BBC3
	IFT22	IL11RA	ZGLP1	SRPRA
	RPN1	EEF1B2	UGDH	USP24
	AVL9	CDH23	MSH2	NDUFAF5
	CSNK2B	LSP1	TAS2R6P	PRPS1P2
	TXNDC12	RAD17	CYP3A5	SBNO2
	NFXL1	NEU3	ZSCAN20	RIOK3
	PIK3C3	FBXW7	C2orf42	CCNK
	GLI1	ZXDA	ZNF670-ZNF695	STX12
	ALDH1L2	RPL41	LINC01184	RAP1B
	SLC38A1	MTCO1P11	POP5	CA14
	DNAAF4	CD38	ZNF491	FAM49A
	ALDH4A1	CXCR4	CUTC	GZF1
	COQ5	OSTF1	HAUS6	KDM6A
	SMIM14	PRKAG2	ZCCHC4	RNF10
	SEC23IP	RPL21P75	SPDYE5	RNF133
	MLST8	RPS23P8	RITA1	TNRC6B
	GCN1	RPS19	STXBP4	MAF1
	PARS2	TNFRSF13C	SLC35E3	ZNF395
	GBP6	PDLIM2	ARMC1	SSR4
	CFAP53	ECHDC2	TTI2	TBC1D15
	FDX2	ITGA8	MRPL35	SLC25A3
	SLC12A8	BMP6	INPP4A	RNF148
	THOC6	SEMA6A-AS1	C1orf123	PTPN1
	TIMM13	NDUFS4	TBC1D24	IST1
	DNTTIP1	TMEM243	AMMECR1L	FDX1P1
	CTDP1	CCNH	YARS2	CYTOR
	DNAJA3	EEF1DP1	ZNF45	TEKT2
	TMED2	LINC00847	SLC35B4	ALPP
	WDR25	RPS14	FBXL18	ARL8A
	APEX2	NAV2	ING4	PP2D1
	AHCYL1	AIP	UTP14C	PLAC9
	DCAF4L2	RASSF6	TMX3	FOXN3
	GET4	LMOD3	DHRS4-AS1	MTUS1
	RRP36	YPEL5	COQ9	LDLR
	KDM1A	MTIF3	CNPY4	CA5B
	DNAJB11	TMEM191A	BYSL	C11orf91
	SUN3	RBMX	TEX10	FLII
	AHSA1	SP100	KCTD18	DENND6A-AS1
	CACTIN	GLIS3	BLZF1	VPS37B
	PINK1-AS	RAPGEF6	POLR2D	CCDC6
	TES	P2RY10	ZNF445	RHOH
	MRPS26	COMMD3	NCAPD2	ARIH1
	GLRX5	MTND4P9	ZNF561	PPP4R1
	UNG	TNR	CCDC58	SLC1A2
	BEND6	CDV3	CRYZP1	MSRA
	BRAP	HNRNPH1	SLC33A1	MARK2P8
	PPM1G	MRPS27	GID4	KDM3A
	DPF1	PPP2R5C	BPHL	HSF1
	CSTF2	RPL18	ESF1	HEXIM1
	MYBBP1A	PCDHGA11	C9orf147	SBDSP1
	SLC39A7	CRBN	STAG3L3	KDM2A
	IMPAD1	MTERF4	SOS1-IT1	RN7SL34P
	DRG1	PPIP5K1	SUV39H2	EPC1
	SERPINH1	RSF1	UFSP1	YWHAH
	MIA3	SNX2	AAAS	SAT1
	KCNK12	EMB	SLC35A1	MARK3
	CDC25A	B3GLCT	TRMT6	HNRNPA1P68
	IMMT	LYPD6B	VPS45	GNA13
	CCDC15	RPL27A	TTPAL	RN7SKP176
	RNPEPL1	HDAC9	ASTN2	C11orf96
	LTV1	MCC	ATF1	TRA2B
	RNF157	ANKRD44	KBTBD6	BHLHE40
	RAD54L	SH3BGRL	VPS41	BMS1P4
	IFI27L1	NLRP14	TP53	SPATA2
	FTSJ3	SCAMP1-AS1	CHAC2	ZNF80
	SLC25A10	TPM1	CYB5RL	CFL2
	PSMC4	STOX1	RPAP2	OSBPL10-AS1
	CARS	GBGT1	SYNJ2BP	INAFM1
	DCAF8L2	NLK	INTS7	CCDC59
	BSG	DTNB	MAVS	RAB11FIP1
	PLAC1	ELF1	TRAPPC13	ABCF3
	ZNF239	SIK3	PEX12	RASGEF1B
	CIAPIN1	ASAP1	CPSF2	DUTP1
	RFC2	RPS27A	THYN1	EIF2AK3
	KHSRP	ATM	TMEM250	STK10
	CC2D1A	RPS6KB2	SPDL1	PHKG1
	SURF6	DPYD	PXMP4	USP15
	POLR2B	DGAT2	FAM86C1	FARP1-AS1
	CKS1B	FAM19A5	CCDC117	SDE2
	KLHDC3	TTC28	TSNAX	MAPK1IP1L
	PPP4R3CP	FBXL17	WRNIP1	RAB3IP
	LMAN1	DAPP1	C2orf16	PYGM
	SAMM50	LRCH1	TOR1B	CHST11
	COPE	TET1	ZNF346-IT1	TRAF4
	NKIRAS2	EIF2A	DAXX	HSD17B2
	FAM96B	LY86	ZNF337-AS1	FYTTD1
	PA2G4	CERNA1	INVS	CDC42
	XPO5	RPS9	IQCH-AS1	EIF1AD
	ASNA1	NPM1P25	HPF1	RYBP
	CBX2	SPATS2	FAM149B1	MARK2P9
	NPHP1	43352	DNASE1	RAB21
	STX4	UCP2	APLF	TRAF6
	TNRC18	ARAP1-AS2	ZNHIT6	C1QTNF12
	THOC5	RPL13AP7	ALG10	PRR7
	SCO1	UAP1L1	C12orf66	GPBAR1
	SDAD1	FGD2	CAMKMT	SFPQ
	ZBED4	PDCD1LG2	SNX1	MAFK
	RHBDD3	SLC25A45	PANK1	CLK3
	FADD	SUSD3	ZNF594	XKR8
	FOXR2	SQOR	CRLF3	HAUS3
	LURAP1L	COL4A3BP	GATD1	KLF7-IT1
	ZFAND3	TNS3	KLHL7-AS1	SCYL1
	TMEM186	MILR1	ZNF443	SERPINB8
	C14orf79	PSMA3-AS1	ZNF790	CTRC
	PDIA5	TNFRSF14	GNL3L	KLF10
	NOC2L	EVI2B	MRPS14	WHAMM
	CRNDE	LRRC8C	KEAP1	LETM2
	ZNF788	VPS13C	DDX55	BCLAF1
	MANF	UBE2E1	SCAMP1	HNRNPM
	SLC39A3	ESR2	GNRHR2	LSMEM2
	TSC2	CCNG1	LRRC69	AFF4
	MDH2	RPL24P4	SPATA5L1	ZNF821
	FGF21	MGAT4C	PRDX3	LY6G6C
	CDC34	NOL4	ADO	TSC22D3
	JAK3	B4GALT1-AS1	ATRIP	LYN
	TIMM17B	OXR1	POLR3K	ARID5A
	MTX1	CYP3A43	TIMMDC1	ZNF165
	NIP7	NEK6	PRPF40B	RARA-AS1
	XPOTP1	PCED1B-AS1	RIOX2	DHX9P1
	ALYREF	FUT8	MTBP	FAM229A
	TMEM161A	MYO9A	DCAF10	SIN3A
	FAM234A	ANKRD13A	MFSD14B	TNK2-AS1
	LRBA	CAMLG	ZDHHC6	DDX47
	SLC9A5	LINC02245	TAF4	RPL22P18
	TXLNA	KAT2B	WDR75	CASZ1
	SBF1	CPQ	WDR53	PPIF
	SSX8	RYK	ACADSB	PFKFB3
	RNASEH1-AS1	RPL7A	ZKSCAN7	SAMD8
	RFC4	BHLHE41	PLEKHA8P1	MED10
	PUS1	FNBP1	KCNIP4	RGS17P1
	MYBL2	FAM13B	ZNF616	STAT3
	DHX8	PCDHGA9	ATP6V1C1	BNIP3L
	SF3B5	BLNK	HIBCH	SMG1P3
	DMGDH	LY86-AS1	ADH5	CPLX4
	ABT1	CCDC183-AS1	C16orf52	COL2A1
	EDEM2	SEC14L1	ZDHHC23	IMPDH1P10
	CENPX	KCNQ4	YWHAG	RNF139
	B4GALT2	BRK1	PUM2	SELENOK
	TMUB1	BASP1	FARSB	ULK1
	TACO1	MYO5A	ZNF322P1	SOD2
	SHCBP1	NR4A1	ALG6	VASP
	VKORC1L1	N4BP2L2	ZNF507	COX4I1
	RNASEH2A	KDM2A	PDCD7	CSNK1G2P1
	ICAM5	BTBD3	POLR1A	ATP2B1
	ISY1	FAP	ZSCAN9	NPM1P37
	HSPD1	EEF1D	GGPS1	WTAP
	RECQL4	BTAF1	TRUB2	PELI2
	MRPS35	ZNF609	MUM1	MRLN
	DNAAF5	CD200	MLH3	TP53BP2
	APTX	KLHL6	TAF1A-AS1	USP47
	SLC35C2	ISL2	NSL1	NFKBIZ
	BABAM1	RPA2P3	CPT2	PHF13
	KIAA2013	RPL10	GART	PLEKHM2
	PEF1	TMBIM4	NHLRC2	SPAG9
	BATF3	SLC5A10	DUSP19	LINC01537
	PRCC	LIMD1	ZNF674	RSF1-IT2
	DSCC1	C15orf52	CFAP126	TP53INP1
	DNASE2	CTC1	TRMT10B	RN7SL738P
	MSTO1	CLK4	THAP5	GPR3
	YKT6	LTBP1	LINC00663	NR4A3
	DAPK3	UVRAG	PTCD3	WBP11
	HDGFL2	PCDHGB7	POC5	GTF2B
	RBM42	PLPP3	EXOC2	ATP6V0C
	MORN4	DENND5B	PIGV	TACC1
	POLD2	RAD51-AS1	DIS3L	CSNK1D
	AMPD2	IDNK	COG8	EPHA1-AS1
	SUV39H1	AMIGO2	EFCAB7	FBRS
	CPSF3	RDX	PMS2P3	RRAGC
	C16orf71	RAPGEF3	RNF14	ELF1
	AIMP2	PRKCD	FAM220A	NECAP1
	HACE1	RERE	GTF2H4	IRGQ
	GTF2H3	JMJD7	TMEM245	ZNF460
	CLDN12	RPL21	MBTPS2	HNRNPH1
	IMP4	SLC7A7	LRRC37A17P	EEF1DP7
	LLPH	SH3BP5-AS1	ELMOD3	AIRN
	TAF6	LINC02362	ZNF589	SLC31A2
	EZH2	ZNF215	TMEM254	YPEL5
	RUVBL2	LPP-AS2	PIGM	RPL29P14
	ALG1	PCF11	TFCP2	MYADM
	GPR158	GRK5	HARS2	ARID4A
	TBL2	ZNF154	ZNF764	CORO7
	ASS1P9	C4orf3	RBM45	KMT2E
	PFDN2	MEF2C	VPS33A	PTP4A1
	GABRG1	SCYL2	DTD2	H3F3B
	IBTK	SULF2	ZSCAN12	DNAJB6
	ZNF830	DUS2	DBR1	TMEM88
	TSR3	CPNE5	ALDH5A1	NCBP2L
	G6PC3	BCAS1	HDHD2	NGDN
	PSMD11	SVIP	DPY30	PQLC1
	HCFC1R1	PRCP	NEK4	RAB1A
	PSKH1	KIAA1191	ZNF510	THAP3
	MCUR1	MSI2	MFAP3	PRDM2
	YTHDF2	PPARGC1B	CLDN15	GABARAP
	TRAPPC4	SYK	FTSJ3	PTTG4P
	RFC5	NR4A3	PRR14L	MBNL2
	TFB2M	HSH2D	UFSP2	JOSD1
	GBAP1	CHD2	NDUFS1	HNRNPH3
	SNTB1	SETP4	KNOP1	LMBR1L
	TATDN2P1	DAB2IP	KLLN	PNPLA2
	TIMM50	PLCL2	TTC31	CNOT1
	OSCP1	FBXO44	ORC3	RNF166
	DCC	PPM1K	ENTPD1-AS1	CNTF
	GPAA1	TPD52	NEMP2	CREB5
	TRIAP1	POU6F1	PLCE1	ZSCAN12P1
	LCA5L	FARP2	ZNF146	EHD1
	TPD52L2	ARL6IP5	MCM8	ERF
	NELFA	ZCCHC7	MSH3	ORMDL3
	CBX8	CAPN7	BTRC	SCGN
	RBBP8	CARMIL1	PUS7L	ETV5-AS1
	GOT2	GPR160	TP53RK	ANXA5
	EIF2S2	LXN	LARS	RAP1GAP
	HILPDA	SLC4A8	TMEM161B	NFKBID
	MSH2	TBC1D10C	PPIL3	IFT20
	MADCAM1	SEMA6A	DNAAF5	NPHP3-AS1
	ABCB8	SEC62	MRPL46	YBX3
	MRPL38	RN7SKP176	FAHD1	SOST
	KCTD5	PCDHGA12	NDUFAF7	NCAPH2
	CD320	RPS6	SCO1	GABPB1
	SNRPD3	F2R	TNPO3	GPR143
	HLCS	WNT4	C12orf60	EWSR1
	LMNB2	PCDHGC3	TRNT1	WDR1
	RANGAP1	RIC3	JRKL	RN7SL273P
	DSCR4-IT1	GAB3	TSEN2	FOSL2
	MON1B	UNC13D	NUDT6	MAD2L2
	DNAJC12	GRHL1	MTERF2	NR1D2
	SNRNP40	GRIK4	NIFK	TSC22D2
	ERI3	TLR1	ALKBH8	KDM5C-IT1
	WDR83OS	RPL24	PLPP6	TCAF2
	SUPT16H	SENCR	PEX19	RPL23AP50
	MCM6	N4BP2L1	ZNF563	TRAK1
	TMEM41A	ALAD	RPP38	MIR194-2HG
	CEBPZ	RAB8B	RMND5B	STK19
	MAGEF1	FGFR1OP2	WDR77	MTCH1
	ERI2	PCMTD1	BCS1L	SGK1
	ABCF1	CYSLTR1	SHQ1	TNK2
	PIGT	CXXC5	ZNF283	EHD4-AS1
	TBC1D31	CCRL2	MINPP1	CDC42P5
	WDR35	CASP4	ARSK	IRF2BP2
	MGRN1	DNAJC15	FBXO48	SAR1A
	PEMT	TTC37	CPSF3	PSENEN
	RFC1	AUH	ANKRD46	KLHL21
	TBC1D10B	RPS2P36	RPS10P7	RIPOR3
	TPGS2	TLL2	ABCA11P	PDE2A
	POMGNT2	43167	THEM4	AP1G1
	MRPL45P1	LPXN	SNUPN	SUPV3L1
	TBP	POU2AF1	NEK9	QRICH1
	MRPL4	RPL13A	ZNF354A	GRASP
	POLR3C	MLLT3	PAICS	FGF18
	HIRA	ACER2	SMIM15	GTPBP1
	BORCS8-MEF2B	RPS11	CENPQ	SEMA3F
	MAD2L2	RAPGEF1	NCBP2	MGAT4A
	CPNE8	TGFB3	ZNF789	FAM180B
	FAM238B	SLC25A30	G3BP1	LRRC39
	GALR2	KCNA3	PRPF38A	FAM83A-AS1
	TIMM17A	HIPK3	ZNF621	HID1
	NABP2	MLLT10	NUDT3	RN7SL749P
	MCM2	XPA	DARS2	CCDC88C
	ARHGAP10	STARD5	TTC9C	TPT1
	PTPN11	PPP1CC	CYB5D1	FAM209B
	TCEA1	TBC1D9	MRPS10	KLHL18
	IFT140	MEF2C-AS1	PAFAH2	TRIM52-AS1
	GCSH	GRAP	PPP2R5D	TMEM202-AS1
	STC2	ZNF548	METTL5	RADIL
	ZNF300	CBX7	TRIM4	HSPE1P11
	STK36	RPS3	EDC3	SYAP1
	ERN1	SPART	MRPL19	HAS1
	AACS	GTPBP8	LINC00847	MTMR6
	GMNN	ZBED5	DIMT1	MAPK8IP1
	RINT1	C6orf106	GNPDA2	ZNF800
	PTRH2	EPN2	KRBOX4	ZUFSP
	DNAJC11	PHF11	C5orf63	RBMS2P1
	ILVBL	ZNF280D	TMEM184C	PUM1
	TMEM11	PDZRN4	CNNM3	ANGPTL8
	CHAF1B	ETFRF1	NBR1	MPIG6B
	SCAMP3	CECR2	BDP1	SAV1
	ATP2A1-AS1	MAN2A1	C22orf46	TEX45
	DCAF4L1	PLEKHA2	LARS2	ZNF92
	MTG2	SRSF5	TAS2R5	RND1
	MORN2	KIAA0141	MED20	ZNF451
	B9D1	TLK1	TMEM161B-AS1	CORO7-PAM16
	HYOU1	BAZ2B	FRS3	EFHD2
	AK2	ZNF860	PHF14	KMT2C
	KDELC1	KIF19	LNPK	CENPC
	MORC2	PTGS1	PUS7	DYRK1A
	MRPL10	EEF1G	ICE2	ANXA2
	PRKDC	VSIR	TIMM21	GPRC5A
	AVPR1A	DDHD2	XPO1	MED26
	CDC20	NSD1	GTPBP10	EMP1
	NPHP4	MCF2L2	TRIM68	DDX39A
	LNX1	CDC42SE2	VKORC1L1	WDR48
	CHMP4C	XRCC4	OTUD6B	RNF11
	CLCN4	SFMBT2	TRMT12	HLA-E
	TOMM70	CPT1A	DPH2	PRNP
	FEN1	FGD4	RNASEL	LINC00672
	EIF3I	ADAMTS7P4	TRUB1	RN7SKP230
	NUDT1	NSA2	IGIP	PLPPR3
	E2F1	RPS23	ZNF345	SRP14
	CABLES2	KCNJ1	UNC50	RLIMP1
	TRIP13	JAK2	WDR5B	HBP1
	BARX1	GDPD5	STX18-AS1	JUNB
	AURKAIP1	C1DP5	CEPT1	ALKBH5
	PDIA3	CCNDBP1	ZNF234	RNU1-100P
	DNAJC2	ZC3H12C	UQCC1	YRDCP2
	ARF5	EAF2	ADAM1A	HPCAL4
	MEF2B	RALGPS1	HGH1	SUPT6H
	METTL22	RBM44	DCLRE1A	R3HCC1
	SH3BGR	CREBL2	POLR3B	SEC14L1P1
	WRAP73	ST3GAL5	HLTF	COBLL1
	PIGU	NPC2	ZNF501	VSIR
	COX10	NEDD9	ZNF197	TNIP2
	CCDC34	DOCK10	FDX2	MRPL40P1
	PRMT9	HS2ST1	PALB2	RHOA-IT1
	CHAF1A	RAB30	KDM4D	MRFAP1
	MKRN4P	SMARCA2	DCAF12	CYTIP
	DDX28	NOP53	METTL14	RABAC1
	C16orf46	FBXO2	MTFMT	SIVA1
	IFT81	C11orf80	C17orf75	PPFIBP2
	KRBOX1	ST8SIA4	ZNF324B	SLC25A1P1
	PEX6	EID1	DNAJC19	OPA1-AS1
	PMS2	C2orf88	SPAST	LSMEM1
	CASP2	UBA7	TTC5	RUBCN
	JMJD8	NOP53-AS1	RPL32P3	MYLPF
	SEC63	SIDT1	USP19	FBXO31
	ROCK1P1	ZFAND4	ZSWIM1	RNF19B
	SHARPIN	FCHSD2	DHX33	DNAJC19P5
	PDIA4	IL16	RNF34	RAB2A
	E4F1	PIK3AP1	FASTKD3	C5orf66-AS2
	MBTPS2	CNTN5	ZBTB3	MYCBP2-AS1
	MRPS12	ABCG2	CCDC77	HUS1B
	TRIM27	DDX5	RPUSD3	FOXP1
	RAB33A	JADE2	SENP8	TIPARP
	CAVIN3	CD59	SLC25A12	RPSAP16
	SNF8	CCDC69	C1orf74	UBTFL6
	EARS2	FLI1	MOCS2	FNDC7
	THAP10	PLCG2	ZSCAN25	PHF24
	WIZP1	EPB41L4A	THNSL1	RICTOR
	FBXL13	MOB3C	TARBP2	ING2
	RUSC1	ALDOC	FAM227B	UBXN7
	FYN	PIP5K1B	POLR1B	HIPK1
	TTLL9	SIPA1L3	SNRNP35	CD83
	NCL	KMT5B	ZNF485	TNFAIP3
	DCAF7	MALAT1	GOPC	TTLL7-IT1
	DONSON	GPCPD1	MUT	RLIM
	PSMA5	ADAM19	DNAJC14	GCH1
	SMG8	LINC01754	TTL	RAPGEF2
	CDC123	SH3BP5	NCK1-AS1	DNAAF1
	SKIV2L	TLR10	ERI2	CDH16
	HSD17B6	MRPS31	TIA1	ARL14EPL
	NFE4	DOK3	SIKE1	RRAD
	RN7SKP19	NCOA3	STAM2	MED4-AS1
	PSME3	UNC93B1	SCLY	UBR4
	ARMCX1	SC5D	DIEXF	NEU4
	SDF4	EIF4A2	RBBP5	TMEM62
	KDELR2	OSBPL10	RPL7L1	CDC42EP4
	PFDN6	PRKCA	NSUN4	ADPGK-AS1
	KIF2C	CSNK1G3	KLHDC10	DHX38
	METTL26	UGCG	FANCL	SKI
	FIP1L1	PDE4B	ABCB7	SMG1P1
	C17orf53	SCAMP5	MPV17	ASTL
	TUBE1		SCYL3	LINC00641
	NPRL3		C5orf34	RNF152
	MSTO2P		ZNF271P	MTMR14
	TK1		ZFP3	OVGP1
	PARL		ZCCHC9	TMED10P2
	PSMC3IP		KIAA0907	GRK5-IT1
	SGTA		PEX11B	MED28P1
	EME1		XYLB	REM2
	LINC01448		MED1	SELENOS
	FBXO5		RPA1	SNHG22
	C16orf62		TTI1	DNAJB8-AS1
	FASTK		ZKSCAN4	DDB1
	SDSL		KLHL9	MAPK6
	TNPO2		MED7	ZNF394
	CENPS		MSANTD4	FRS2
	PSMC1		KRIT1	RAB5A
	CANT1		INIP	FTH1
	ANKRD13B		FBXL4	NDRG1
	SCRIB		SMARCAL1	KLF11
	IQCF3		TWNK	ERRFI1
	SEC13		COX11	CPEB2
	NR2F6		PRKAG1	KLHL15
	SNRPB		DCP1B	CDCA4P4
	MAD2L1		EIF3EP1	MAGI3
	LINC01795		UTP20	SYF2
	ZNF219		ZNF33A	AMD1
	EIF3B		GANC	SP6
	ARHGAP9		RECQL5	GALNT5
	NT5DC2		SMARCAD1	ZBTB20
	TRIT1		FANCF	ARFIP2
	SWSAP1		SLC24A1	HNRNPDL
	LNX1-AS2		MTERF3	STXBP2
	FAM210A		CAD	VAPA
	EXOSC4		METTL6	GLA
	TARS2		PPAT	MALAT1
	XAB2		ZNF225	COQ10B
	RNF34		MRPS17	GPR156
	ZNF112		PACRGL	RPRD1B
	CCDC137		FCF1P2	C9orf131
	MRPS18B		TRMT5	CXorf65
	MRTO4		TMEM79	C19orf35
	CCDC113		GPAM	LINC02265
	ALKBH4		BPNT1	ST6GALNAC6
	CENPO		TMA16	FAM209A
	GHRH		MARS2	ZNF687
	NEIL3		TTC26	CNTD2
	TTC26		SKIV2L2	UBQLN2
	MRPL18		POLG2	JMY
	DCAF13		SIRT5	FAU
	LIN28B		KRBA2	CACUL1
	CTU1		NUPL2	FBXO7
	METTL17		ZSWIM3	CARD19
	TRIM26		UMPS	EP300-AS1
	CYC1		PMS2	PPP1R18
	LYPLA2		HADHB	CREBBP
	CDC45		IMMT	PDE1B
	PALB2		MFSD4B	RPL36AL
	SLX4		FAN1	ICAM1
	GINS1		ZNF782	PLEKHF2
	SLC35B1		ADAL	PTPRE
	CHERP		TTC4	ZNF639
	DCLRE1B		FPGT	PDE4B
	FHOD1		IRAK1BP1	SEMA6B
	ARFGAP1		MKS1	TLE3
	CCDC51		OARD1	ANKRD11
	ASB1		GUF1	CCNL2P1
	LCN12		CKMT2-AS1	ELF4
	LINC01579		ABCF2	UBOX5-AS1
	SF3B4		TBC1D31	ATG101
	USP39		RMI1	USP12
	PBDC1		TTC27	CTNNAL1
	ANK2		SMIM8	PTP4A1P3
	ANKRD7		CDPF1	RN7SL798P
	THRAP3		GTF2H3	CRTC2
	TMEM205		ANAPC1	TVP23A
	HGS		ACTL6A	CCNH
	NAA20		CASD1	FOXN3-AS2
	FOXRED1		C6orf203	LHX3
	CPA5		SLC38A9	EMP3
	FDPS		TFB1M	PIM1
	NOMO1		NEMP1	TAF10
	ESYT1		PTER	RB1CC1
	PEX5L		TRMT1L	GPR52
	TARS		BCDIN3D	ARHGAP8
	MAGEA2B		TMCO6	CCDC160
	EIPR1		ZNF200	PSMD7
	OR13D1		CCDC51	DNAJC25
	HSP90AB1		TRIM27	PCBP2
	STK31		VAPB	DENND4A
	PSMB2		INTS2	NDUFB5P2
	NUCB1		ZBTB26	FABP5P3
	ZNF101		LEO1	ACTB
	MAP2K2		DENR	VPS13A-AS1
	CDT1		METAP1D	STAM
	TMC1		ATP5J2-PTCD1	ODF3L1
	CDCA4		NME6	ZYX
	SLC10A5		ZFP41	TCTE1
	PHF19		PCMTD2	DDX3X
	IL21-AS1		LMBRD2	SEZ6
	NDC1		ERLIN1	OPN1SW
	DDRGK1		POLH	FOXC2
	PSMD14		MMACHC	CHD7
	UBXN8		TAS2R4	RAB34
	TTC4		DYNC1I2	KRT8P50
	DSCR4		ARV1	IER3
	TMEM189		PEX13	KCNQ4
	URB2		LCMT2	GRM2
	MST1P2		C5orf51	SEMA7A
	LRRC45		ZSCAN26	RORA
	FAM213B		TRMT61B	TCEAL3
	OPN5		RPAP1	TERF2IP
	PUS7		ZSCAN30	MOAP1
	VTA1		KYAT1	KCNJ13
	MCM10		NIFK-AS1	SLC7A5P1
	UTP20		ALKBH4	DYNLT1
	SCLY		TMEM267	SQSTM1
	WDR83		ZMYM1	KLHL24
	CLDN15		ERCC8	CLCF1
	SLBP		FOPNL	SART1
	SSX3		PEX11A	YOD1
	AMACR		TRMT10A	RAB33B
	THUMPD3		METTL13	CEP85L
	CHTF18		METTL2A	ZNF487
	GNAT2		ZNF181	SLC25A36
	ZNF317		GXYLT1	VCPKMT
	SLC35B2		ZC3HC1	ZNF805
	NMT1		ZBED8	HNRNPC
	TONSL		ZNF623	SCARA5
	DTYMK		SUZ12P1	RPS27AP8
	LINC02485		WDR89	STRAP
	PKMYT1		ZNF740	MLF2
	MAIP1		RBM4B	IRX5
	SLC43A3		COG5	TCTEX1D4
	DCUN1D5		LARP4	RARA
	TDG		FAM217B	PTOV1-AS1
	SMIM21		NUP37	AURKC
	RNF40		GUSBP1	PLEKHS1
	PPP1R35		MFAP1	ZNF628
	NBR2		METTL21A	TMEM170A
	FBXL18		PCBD2	GABARAPL3
	LSM7		SLC4A1AP	ZNF787
	ZNF282		PUS10	RC3H1
	SRSF4		ZSCAN22	ARPC5L
	PREP		METTL18	PPFIA1
	NUP37		ATIC	PTP4A2
	BUD23		ANKRD16	CCDC150P1
	DNPEP		ZNF343	SLC20A1
	GORASP2		UTP6	THAP2
	DTL		MED18	TFE3
	HAPLN2		AASDH	PROSER1
	COPS6		MGME1	NDEL1
	RYR2		NUP35	TNFRSF13C
	MRPS23		ZNF572	KBTBD2
	RSL24D1P6		C11orf54	RGPD8
	NR2C2AP		DNAJA3	MED25
	IQCF6		C2CD5	SAP30L
	NELL2		ZNF252P	U2AF1L4
	AP1M1		COQ5	ADGRF2
	LINC02476		C2orf68	RN7SL263P
	WDR46		ORC4	GCM1
	DAZ1		GEMIN6	KPNA2
	PRKAR1B		ZKSCAN1	HIST1H1C
	TIMM8A		NRAV	MYL6
	SEC61A1		LYRM2	PNPLA1
	MPV17		IPP	NSD3
	LMLN		MRI1	SMARCA5-AS1
	PPAN		MCCC2	IGF1
	LSM8		TRIM56	AHNAK
	SLC16A1		MTO1	CHMP4B
	TMEM132A		SMYD4	SCAND1
	ZNF584		ARMC10	KCNJ14
	FLAD1		EARS2	FAM107B
	KLHL4		ZNF169	OR7E10P
	MRPL58		ZNF767P	GOLGB1
	ZNF626		WDR12	NUP98
	GTF2H4		RBM12B	EEF1D
	MCM7		YIPF4	RNF126
	FKBP4		C1orf109	SH3GL1
	ASNSP1		C7orf25	CCIN
	LZTFL1		DHFR2	KLF3
	ATXN2		TRAPPC11	LACTB
	CNPY4		GDPGP1	PSME4
	PSMD12		SKP2	ZFAND6P1
	RXFP1		SLC5A6	CEP95
	RPF2		PARG	YPEL2
	UBE2T		MCM3AP-AS1	GRB7
	EMG1		MRS2	RNF149
	STUB1		SNRNP48	NDUFV2-AS1
	LINC00665		BET1	N4BP2L1
	H2AFZ		LEAP2	ETF1
	ADAT3		ZNF260	FAM91A1
	DHX35		CPOX	MAP1S
	EXO1		UNC119B	TSSK1A
	SHQ1		UBFD1	NUP210P3
	GOLIM4		NUDCD3	HSPE1P26
	ATP5I		CROT	DNAJB8
	PPIE		PNPT1	EDC4
	LYAR		GTF3C3	MPZL3
	GUCD1		ARL6	ITPRIP
	QSOX1		TRMT13	NCBP2-AS2
	ARF1		GMCL1	PSMD6
	TSPEAR-AS2		TRIM32	GATA2
	ZNF668		VPS50	YWHAZ
	SDF2L1		PIGF	FAM81B
	FAM120C		MPLKIP	PHLDA2
	KEAP1		OIP5-AS1	WRN
	SCAND1		C5orf24	MTRF1LP1
	TARBP2		LIAS	TAGAP
	CSAG1		TFAP4	GPATCH2L
	PHTF1		IWS1	CHD8
	NUP155		ZNF322	TOR3A
	C16orf91		EIF2B1	ZNF267
	LINC02434		LSM11	FBXO11
	SMC6		KAT14	MBIP
	RRNAD1		FBXO22	CD44-AS1
	TBRG4		LIN9	WDFY1
	RAC1		ZNF500	NPIPB14P
	GNL2		FASTKD1	MAP4K3
	NSUN7		TXNDC9	PCNX1
	COPA		EXOSC3	CRY2
	MTIF2		POFUT1	ZNF410
	LINC01360		RSBN1L	EAF1
	POLD1		ANKEF1	CXCL5
	MRPS15		GLE1	SHD
	IDH1-AS1		ZNF174	REEP5
	PSMC2		CARF	TMEM9B
	C1orf35		CIAO1	TEX14
	MFSD9		AMD1P3	IMPDH1P5
	DDX54		TMEM106B	BCL6
	LINC00607		ZC3H10	SLC7A5
	MRPS7		MRM2	LPIN1
	KRT8		C12orf76	PIK3IP1
	IGFBP6		SLC25A40	PXT1
	GNAI3		FKTN	SLC25A2
	ANAPC5		ZNF786	ELL2
	MRPL12		C5orf22	NFKB1
	TFAP4		MTX2	MORF4L1P1
	FMR1NB		PGBD4	DVL3
	EML2-AS1		SRSF1	ASGR1
	ACTN2		STAMBP	KLF5
	REEP4		SCRN3	CLASRP
	INTS1		TTC33	UBR5
	PTBP1		MRPS5	POC1B-GALNT4
	RBBP4		C9orf64	GAB1
	ANKRD11		CRIPT	FOXO1
	SMPD4		TCHP	THBS1
	SUDS3		SLC30A6	KLF6
	ADRM1		ACTR6	INSL3
	NAP1L6		CASP8AP2	SNHG9
	CAD		CEBPZOS	ELMSAN1
	HDAC2		ZNF248	RTP5
	CHCHD5		PARS2	R3HDM4
	MRPL13		ZKSCAN5	PRELID1
	C16orf72		SLC26A2	EIF4A3
	SRP72		MITD1	AKAP13
	LSM4		CEP44	MAP3K9
	HSPE1		PAPOLG	GALR2
	POLR3A		JPT2	USPL1
	CERS5		ZFP62	FAM71A
	CENPS-CORT		JRK	ETV3
	DPH2		NOC3L	CITED4
	ILF2		TMEM69	LINC01215
	TMEM97		ORC5	PLP2
	SLC38A5		FAM185A	KRTAP5-AS1
	IER3IP1		TMEM186	HES4
	ATXN10		DUS4L	N4BP1
	THAP4		AP3M1	ATP8B5P
	GPR108		SNAPC3	ZMYND10
	LINC00668		ZNF346	MAPRE1
	BECN1		ZNF546	KMT5C
	TESPA1		ZKSCAN3	DRD3
	GEMIN6		ANKAR	REPS1
	CCNF		CCDC121	GPR87
	RABAC1		GEMIN5	SRSF4
	MEA1		LMAN2L	ACADVL
	GRPEL1		CCDC127	SH3TC1
	PUF60		BBS10	GNG2
	GRIA1		PWWP2A	ARL4A
	GRSF1		LANCL1	MAPK8IP3
	LINC01446		METTL2B	SDS
	NUF2		MTERF1	OR7E15P
	ZNF534		GTF2H2C	SAMD4B
	TRIM16		NFS1	POU5F1P3
	FANCF		NUP43	FOXJ3
	GDAP1		MRPS9	CBX6
	TYMS		LYRM7	APOA1
	NID2		CETN3	HNRNPA1P49
	TIMM29		ZNF619	FAM177A1
	ABHD8		N6AMT1	NFIL3
	LARS2		COA5	MTND5P2
	CD3E		TMEM209	NR4A1
	LRP2		ZNF397	WDR74
	NUDCD3		ZSCAN32	LY6G6D
	LINC02054		ZNF785	SAP18
	CCDC189		RNF20	CCT8L1P
	EMC8		FAM200A	GNB2
	ELOC		SRFBP1	UNC119
	UBXN6		ZBTB9	ICOSLG
	DUS3L		NNT-AS1	CTRB2
	MIF4GD		ANAPC7	FASTKD5
	RNF25		PMS1	GNMT
	GBP1P1		ZNRD1ASP	ATP6V0B
	ADRB1		ZNF691	HERPUD1
	PSMB1		TMEM168	GAPDHP61
	SAFB		MBLAC2	MARK2P17
	CBY1		CDC23	ENO1-IT1
	WDHD1		GIN1	QKI
	ITPRIPL2		LIPT1	SMPD4
	GPR89A		RPE	MLF1
	DNAH7		LDAH	IFITM10
	ORC1		COX15	CDO1
	ZC3HC1		COPS7B	TBCAP3
	HEXIM2		MTIF2	ABHD5
	MCRS1		AGGF1	KRAS
	GNB2		CBR4	DHX8
	BNIP3P17		TEFM	TNRC18P1
	ACOT7		TCEANC2	GJC2
	TRAF3IP1		ZNF512	NEDD4L
	GRWD1		GATC	OASL
	CHPF2		THAP6	SH3BGRL3
	HSD17B3-AS1		FASTKD2	AKAP9
	MAGEA12		NIF3L1	RN7SL336P
	RNPEP		NAPEPLD	RPL23AP30
	LRP8		PHOSPHO2	SMG1P2
	MRPL19		ORC2	DIP2A-IT1
	KHDRBS1		C17orf80	ARID2
	EXT1		YAE1D1	CDC14A
	PEX14		C10orf88	RPL10
	MIOX		DCAF17	NPIPB12
	C12orf66		PTCD2	PAFAH1B2
	SHC3		TMEM177	TAGLN2
	EHMT2		PREPL	PLEKHD1
	DPCD		WDCP	VTI1A
	STK40		WDR92	HNRNPA0
	SLC4A1AP			TMEM130
	HCFC1			RNVU1-6
	FAM58BP			RBAK-RBAKDN
	DIAPH3			RPS26P21
	NBAS			DOCK4-AS1
	METTL13			LRTM2
	SSR1			MRPL37P1
	MCMDC2			CDKN2D
	MEN1			DDX19B
	MYADML			YTHDF1
	YME1L1			DNAJA1
	SLC2A10			PCAT6
	LARP1B			BASP1
	HMG20B			IER5
	HDGF			FOXI1
	ZEB2P1			ZNF516
	ARPC5L			LIF
	MTFP1			TAGLN
	WBP1			PPP4R1L
	DYRK4			GJD4
	UCHL5			IRS2
	ZNF48			EAPP
	PDSS1			SPATA2L
	CDH18			SMAP2
	KPRP			MYH10
	RPL26L1			CLIP1-AS1
	RSG1			RBM38
	KLK2			IL10RA
	FKBP9P1			PLIN2
	LMAN2			LINC02354
	SMIM13			C6orf226
	EXOSC1			RNF103
	BRCA1			INO80D
	CENPBD1P1			UBXN1
	PRKAB1			RTN4
	TIPRL			BZW1
	GDF15			TTC7B
	TICRR			DYRK1B
	CCDC167			LDHAP2
	DDIT3			DUSP5
	KCNE2			FAM183BP
	IPO4			COX6B1P5
	HEATR1			GOLGA6C
	SLC25A39			PTPN23
	CSAG4			FOXE3
	ANAPC11			STAT4
	MS4A13			GAB2
	PROM1			USF1
	ORC5			BACH1-IT2
	TRAF7			RN7SL800P
	SARS2			TEX12
	TUBA1B			MRPL22
	MAZ			SMAD7
	TIMM21			TUBB4B
	DENR			UBQLN1
	FBXL19			USP30
	C8orf33			INHBB
	ADAM3A			LRRC32
	SLC7A1			BCL2L2-PABPN1
	DRD4			RHOA
	RPGRIP1L			RGCC
	CDCA8			CDC42EP2
	GEMIN8			C1orf52
	CNOT11			MARK3P3
	SLC19A1			GUK1
	ICA1L			MCL1
	CARHSP1			ODCP
	C9orf64			ODF3
	XRCC2			NAT6
	FHOD3			BTG1
	HSPA13			XIRP1
	DEXI			IDI2-AS1
	SEC61G			B3GNT7
	CHAC1			VGLL3
	WRNIP1			CDK9
	FAM72D			GLUL
	LINC00963			F11R
	BOD1L2			MLXIPL
	ELMOD2			VPS37D
	ACTL10			PROSER2
	RPL34-AS1			RAPGEF1
	ZNF542P			HIST1H2BC
	AOC2			ANKRD53
	TMED9			CHST7
	PIK3R4			ATXN7
	TMEM199			SNX9
	KRT18P38			TBC1D30
	LMNB1			DUSP10
	ABRAXAS2			PTGES3P1
	TRMT6			CD84
	TSHZ1			ZC3H12A
	TMEM198B			NAA16
	CROCC2			ZNF350-AS1
	TAF1A-AS1			JARID2
	FAM104B			CCDC96
	SYT16			GADD45G
	RSPO4			RNF7
	SGO2			EFNA2
	MAK16			FNIP1
	POLR2F			RN7SKP163
	HNRNPF			KLF7
	SCARF2			ING1
	LY6E			ZNF415P1
	C19orf54			YKT6
	PSMD7			FAM214B
	MAPKAPK5			GMEB2
	GTF2IP13			SOX4
	LHFPL5			HNRNPKP5
	MIF			CCNG2
	AUNIP			SAMSN1
	NAA60			LTC4S
	HSD17B3			MTCYBP3
	PDXP			HIST1H1E
	FIGNL1			WHRN
	NAA25			SCO2
	FZD2			SERPINB1
	RIOX2			AKIRIN2
	AGK			FTH1P16
	ZNF560			SEC13
	TMEM241			HECTD3
	ARL6IP1			RAB43P1
	SEPHS2			LINC01023
	TWNK			ACVR2B-AS1
	GPR63			USP42
	CERK			CLIC4
	CDYL			LINC01890
	ZRANB3			OTOP3
	CHRM3-AS1			SAPCD2P3
	PRIM1			TRA2A
	AARD			LINC02022
	POLR2E			S1PR3
				CNPPD1
				MAD2L1BP
				SF3B2
				OACYLP
				TESK1
				COG1
				FAM46A
				DBNDD2
				PLEKHF1
				LRRC8C
				PPP4R3A
				STX5
				LINC01191
